# Supplementary material for: Identification of a Munc13-sensitive step in chromaffin cell large dense-core vesicle exocytosis
Source: eLife. 2015 Nov 17;4:e10635. doi: 10.7554/eLife.10635 (PMC4798968; doi:10.7554/eLife.10635)
Supplement: Source code 1. — Macro for kinetic analysis of chromaffin cell capacitance traces developed with Igor Pro v6.32A (WaveMetrics) and Patcher’s Power Tools v2.19 (http://www3.mpibpc.mpg.de/groups/neher/index.php?page=software). Capacitance changes were triggered with calcium uncaging and the traces recorded with PatchMaster v2.20 (HEKA). DOI: http://dx.doi.org/10.7554/eLife.10635.017 [file elife-10635-code1.zip]

Archive with 1 entries (1 files):
- Three_Exponential_Fit_Macro_Igor.rtf
